# Supplementary material for: Altered functional connectivity between hypothalamus and limbic system in fibromyalgia
Source: Mol Brain. 2021 Jan 20;14:17. doi: 10.1186/s13041-020-00705-2 (PMC7816461; doi:10.1186/s13041-020-00705-2)
Supplement: Supplementary file 1 — Additional file 1: Table S1. Individual data of demographic and clinical outcomes. [file 13041_2020_705_MOESM1_ESM.xlsx]

## Sheet: Sheet1
Supplimentary Table 1: Individual data of demographic and clinical outcomes
Subject-ID	Condition	Age	Gender	FIQR	FIQR-Domain1	FIQR-Domain2	FIQR-Domain3
FM001	Baseline	51.3	1	58.8	17.3	15	26.5
FM002	Baseline	49.3	1	80	22	17	41
FM003	Baseline	38.3	1	12.8	1.3	2	9.5
FM004	Baseline	58.7	1	28.8	6.3	4	18.5
FM005	Baseline	49.3	1	70.3	16.3	16	38
FM006	Baseline	24.3	1	41.5	17	2	22.5
FM007	Baseline	47.4	1	47.5	11	3	33.5
FM008	Baseline	44.3	1	31.7	6.7	6	19
FM009	Baseline	48.3	2	45.7	11.7	9	25
FM010	Baseline	55.6	1	56	7	20	29
FM011	Baseline	54.3	1	64	21	12	31
FM012	Baseline	70.3	1	56.7	14.7	11	31
FM013	Baseline	33.3	1	50.8	17.3	9	24.5
FM014	Baseline	59.3	1	54.3	12.3	15	27
FM015	Baseline	65.3	1	27.7	9.7	2	16
FM016	Baseline	55.3	1	31	6	1	24
FM017	Baseline	42.3	1	59.8	19.3	17	23.5
FM018	Baseline	71.3	1	23.3	4.3	4	15
FM019	Baseline	56.4	1	25.7	6.7	2	17
FM020	Baseline	56.4	1	52	13	12	27
FM001	post-treatment	51.3	1	61.5	17	16	28.5
FM002	post-treatment	49.3	1	87.7	26.7	16	45
FM003	post-treatment	38.3	1	3.2	0.7	1	1.5
FM004	post-treatment	58.7	1	17.3	5.3	0	12
FM005	post-treatment	49.3	1	42.8	8.3	8	26.5
FM006	post-treatment	24.3	1	35.7	12.7	0	23
FM007	post-treatment	47.4	1	47.8	5.3	1	41.5
FM008	post-treatment	44.3	1	35.2	4.7	11	19.5
FM009	post-treatment	48.3	2	45	9	12	24
FM010	post-treatment	55.6	1	32.7	3.7	10	19
FM011	post-treatment	54.3	1	34.8	10.3	4	20.5
FM012	post-treatment	70.3	1	37.5	5	4	28.5
FM013	post-treatment	33.3	1	51.7	14.7	10	27
FM014	post-treatment	59.3	1	46.5	6	12	28.5
FM015	post-treatment	65.3	1	7.8	2.3	1	4.5
FM016	post-treatment	55.3	1	5.5	1	0	4.5
FM017	post-treatment	42.3	1	47.5	11	14	22.5
FM018	post-treatment	71.3	1	23.3	6.3	3	14
FM019	post-treatment	56.4	1	17.7	3.7	4	10
FM020	post-treatment	56.4	1	45.5	13	12	20.5
HC001	Baseline	57.6	1	na	na	na	na
HC002	Baseline	50.6	1	na	na	na	na
HC003	Baseline	37	1	na	na	na	na
HC004	Baseline	32	1	na	na	na	na
HC005	Baseline	62.6	1	na	na	na	na
HC006	Baseline	69.6	1	na	na	na	na
HC007	Baseline	61.6	1	na	na	na	na
HC008	Baseline	61.6	1	na	na	na	na
HC009	Baseline	47.7	1	na	na	na	na
HC010	Baseline	38.7	1	na	na	na	na
HC011	Baseline	60.7	1	na	na	na	na
HC012	Baseline	44.7	2	na	na	na	na
HC013	Baseline	51.8	1	na	na	na	na
HC014	Baseline	60.8	1	na	na	na	na
HC015	Baseline	38.9	1	na	na	na	na
HC016	Baseline	54.9	1	na	na	na	na
HC017	Baseline	48.9	1	na	na	na	na
HC018	Baseline	60.9	1	na	na	na	na
HC019	Baseline	52.9	1	na	na	na	na
